# Supplementary material for: Creatine modulates cellular energy metabolism and protects against cancer cachexia-associated muscle wasting
Source: Front Pharmacol. 2022 Dec 7;13:1086662. doi: 10.3389/fphar.2022.1086662 (PMC9767983; doi:10.3389/fphar.2022.1086662)
Supplement: Supplementary file 1 [file Presentation1.zip › Supplementary Fig 1/data.xls]

## Sheet: B
DAY	NC						Cachexia						NC+Creatine						Cachexia+Creatine
1	100	100	100	100	100		100	100	100	100	100		100	100	100	100	100		100	100	100	100	100	100
2	100.94	101.7	100.31	102.41	98.59		101.46	99.79	100.04	102.06	99.91		101.88	100.44	100.18	97.62	100.41		99.32	103.53	101.35	100.8	103.25	99.51
3	101.58	102.69	102.14	104.06	99.12		101.82	102.75	101.17	100	100		102.69	103.12	101.42	99.41	100.7		100.86	103.57	103.44	101.98	103.47	101.21
4	101.41	100.45	100.31	104.19	98.01		100.64	101	98.39	97.13	96.54		103.18	101.98	100.13	98.24	98.48		100.09	101.64	101.92	100.42	103.74	99.91
5	102.31	100.54	102.05	105.37	99.6		101.73	102.04	99.57	98.33	98.93		104.07	102.94	101.42	100.71	100.7		102.16	101.46	103.05	100.76	103.87	100.98
6	100.6	98.83	98.13	103.81	95.98		102.5	99.37	97.74	98.03	98.93		103.18	102.24	100.8	100.29	97.41		103.38	102.58	103.4	101.26	102.51	100.18
7	101.45	102.87	98.44	104.65	96.29		101.77	100.13	100.09	96.21	101.62		103.63	103.73	100.22	100.5	99.3		104.37	101.72	103.4	103.2	104.62	100.49
8	101.67	101.35	99.06	103.76	96.73		102.59	99.92	99.83	96.92	100.52		105.91	103.73	102.96	100.84	100.04		104.64	102.32	103.14	103.71	103.3	101.47
9	101.37	101.17	100.71	104.9	97		103.46	101	100.83	96.5	100.13		107.43	105.1	102.21	99.96	100.37		106.08	103.27	104.83	104.42	106.02	101.83
10	101.84	101.39	101.96	105.45	98.54		102.96	101.92	101.69	95.88	98.43		108.15	105.93	103.98	100.08	100.82		106.89	103.27	105.44	106.74	106.99	102.28
11	101.37	105.7	100.85	105.96	97.7		103.91	102.5	101.69	94.7	97.27		107.88	106.33	102.26	100.29	100.08		106.17	105.72	105.97	106.53	107.91	105.14
12	102.01	104.48	102.27	107.57	98.85		105.73	104.46	101.69	92.7	98.26		108.95	109.84	104.25	101.13	101.81		107.34	105.68	107.49	107.92	108.22	105.4
13	101.71	105.16	102.5	109.3	97.97		105.41	103.21	102.87	92.89	95.12		108.64	107.34	103.81	100.75	101.52		109.14	104.69	107.19	105.35	108.75	105.63
14	103.93	108.57	104.14	110.61	101.1		108.19	106.68	106.91	93.2	96.79		112.04	111.91	108.23	103.51	103.25		112.97	109.47	109.15	110.11	111.78	109.07
15	102.44	109.46	106.64	112.05	102.3		107.78	108.34	108.39	91.15	93.06		112.09	110.19	107.17	103.09	102.18		115.4	108.48	110.32	110.99	112.53	110.99
16	102.31	104.22	105.44	109.77	101.32		109.6	107.84	107.56	89.86	94.73		110.65	110.06	104.96	102.72	100.25		119.9	107.31	110.54	111.16	113.89	111.66

## Sheet: C
NC	Cachexia	NC+Cr	Cachexia+Cr
105.3	98.77	105.3	98.75
108.97	95.87	108.97	101.98
107.04	97.78	107.04	99.95
112.09	95.73	112.09	103.52
102.52	94.25	102.52	98.44

## Sheet: D
NC	Cachexia	NC+Cr	Cachexia+Cr
10.18	9.43	10.6	10.6
10.19	9.56	10.68	10.68
9.42	9.5	9.86	9.86
11.22	8.93	9.89	9.89
10.3	9.47	10.47	10.47

## Sheet: E
NC	Cachexia	NC+Cr	Cachexia+Cr
0.36	0.3	0.25	0.16
0.28	0.22	0.26	0.31
0.32	0.2	0.38	0.25
0.35	0.2	0.33	0.25
0.44	0.32	0.47	0.25

## Sheet: F
Cachexia	Cachexia+Creatine
1.98	1.24
2.99	2.89
2.44	3.37
1.98	2.36
2.26	2.96

## Sheet: G
NC	Cachexia	NC+Creatine	Cachexia+Creatine
0.12	0.13	0.16	0.14
0.11	0.13	0.11	0.11
0.13	0.16	0.12	0.11
0.19	0.15	0.16	0.15
0.11	0.09	0.16	0.13
			0.15

## Sheet: H
Day	NC			Cachexia			NC+Creatine			Cachexia+Creatine
1	3.45	3.53622	3.59472	3.09	3.13879	3.22319	2.97	3.05284	3.13698	3.34	3.35117	3.41174
2	2.68	2.75404	2.80056	2.85	2.87746	2.94762	2.55	2.61813	2.6639	2.32	2.33429	2.41381
3	3.45	3.54615	3.56798	2.79	2.88649	2.96315	2.69	2.75115	2.78596	2.49	2.57108	2.57657
4	3.19	3.25098	3.27809	2.68	2.75907	2.85378	2.89	2.94191	2.94555	2.47	2.47587	2.51227
5	2.5	2.57643	2.59394	3.06	3.09056	3.12644	2.76	2.79075	2.86655	2.57	2.666	2.72902
6	2.52	2.60085	2.68411	1.84	1.85821	1.90373	2.39	2.404	2.46712	2.28	2.36448	2.39874
7	2.39	2.40545	2.49307	2.29	2.29003	2.38871	2.55	2.56433	2.57143	2.39	2.43274	2.50245
8	2.66	2.75187	2.81592	2.47	2.52935	2.55735	2.76	2.84577	2.89301	2.51	2.57494	2.63495
9	3.08	3.09776	3.18603	2.57	2.64967	2.67283	2.53	2.56348	2.64976	2.64	2.72287	2.72999
10	2.48	2.56684	2.66168	2.35	2.39763	2.46589	2.44	2.46859	2.48888	2.99	3.01416	3.07033
11	2.63	2.71808	2.80704	2.42	2.47781	2.48042	2.69	2.75227	2.7589	1.87	1.89002	1.92485
12	2.73	2.74562	2.7593	2.71	2.75627	2.76764	2.73	2.78326	2.82233	2.37	2.37978	2.47211
13	2.65	2.65342	2.68054	2.81	2.88362	2.93699	2.49	2.55399	2.62853	2.37	2.46452	2.52193
14	2.71	2.78845	2.80062	2.59	2.61087	2.67354	2.49	2.54543	2.56513	2.11	2.15259	2.21446
15	2.92	2.93775	3.00228	3.28	3.35148	3.42439	3.2	3.24328	3.3016	3.39	3.40497	3.42327
16	2.52	2.56319	2.6068	2.55	2.5591	2.57715	2.71	2.72661	2.74099	1.74	1.76999	1.86635
